# Supplementary material for: Nasal Injuries Related to Respiratory Support Interfaces in Preterm Infants: Neonatal Course and 12-Month Outcome
Source: Children (Basel). 2025 Jun 26;12(7):840. doi: 10.3390/children12070840 (PMC12293294; doi:10.3390/children12070840)
Supplement: Supplementary file 1 [file children-12-00840-s001.zip]

Archive with 1 entries (1 files):
- children-3697803-supplementary.pdf
